# Supplementary material for: Analysis of Honeybee Drone Activity during the Mating Season in Northwestern Argentina
Source: Insects. 2021 Jun 21;12(6):566. doi: 10.3390/insects12060566 (PMC8234112; doi:10.3390/insects12060566)
Supplement: Supplementary file 1 [file insects-12-00566-s001.zip]

Archive with 1 entries (1 files):
- insects-1206368-SI.pdf
